# Supplementary material for: High-Magnetic-Sensitivity Magnetoelectric Coupling Origins in a Combination of Anisotropy and Exchange Striction
Source: Nanomaterials (Basel). 2022 Sep 6;12(18):3092. doi: 10.3390/nano12183092 (PMC9501851; doi:10.3390/nano12183092)
Supplement: Supplementary file 1 [file nanomaterials-12-03092-s001.zip]

Archive with 1 entries (1 files):
- nanomaterials-1870841-supplementary.pdf
